# Supplementary material for: Study of the Failure Mechanism of a High-Density Polyethylene Liner in a Type IV High-Pressure Storage Tank
Source: Polymers (Basel). 2024 Mar 12;16(6):779. doi: 10.3390/polym16060779 (PMC10975935; doi:10.3390/polym16060779)
Supplement: Supplementary file 1 [file polymers-16-00779-s001.zip]

Archive with 1 entries (1 files):
- polymers-2889073-supplementary.pdf
